# Supplementary material for: Cation Induced Structural Variation in Topochemically Modified Dion-Jacobson Perovskite Solid Solutions
Source: Molecules. 2025 Nov 16;30(22):4430. doi: 10.3390/molecules30224430 (PMC12655364; doi:10.3390/molecules30224430)
Supplement: Supplementary file 1 [file molecules-30-04430-s001.zip]

Archive with 1 entries (1 files):
- molecules-3919917-supplementary.pdf
